# Supplementary material for: Temporal Validation of an FDG-PET-Radiomic Model for Distant-Relapse-Free-Survival After Radio-Chemotherapy for Pancreatic Adenocarcinoma
Source: Cancers (Basel). 2025 Mar 20;17(6):1036. doi: 10.3390/cancers17061036 (PMC11941493; doi:10.3390/cancers17061036)
Supplement: Supplementary file 1 [file cancers-17-01036-s001.zip]

Archive with 1 entries (1 files):
- cancers-3504224-supplementary.pdf
